# Supplementary material for: Avocado fruit maturation and ripening: dynamics of aliphatic acetogenins and lipidomic profiles from mesocarp, idioblasts and seed
Source: BMC Plant Biol. 2017 Sep 29;17:159. doi: 10.1186/s12870-017-1103-6 (PMC5623960; doi:10.1186/s12870-017-1103-6)
Supplement: Supplementary file 2 — to S7. Manually curated features corresponding to abundant TAGs, DAGs and MAGs from ripening avocado mesocarp (Additional file 2: Table S5), idioblasts (Additional file 2: Table S6), and seeds (Additional file 2: Table S7); the latter also includes features with acetogenin signatures, along with their tentative assignations. (XLSX 66 kb) [file 12870_2017_1103_MOESM2_ESM.xlsx]

## Sheet: Supplementary Table 5 -Mesocarp
Supplementary Table 5. Manually curated features corresponding to abundant TAGs, DAGs and MAGs from ripening avocado mesocarp.
	Mature Green Abundant Features (TAGs)							Ripe Abundant Features (TAGs)							Mature Green Abundant Features (DAGs)							Ripe Abundant Features (DAGs)							Mature Green Abundant Features (MAGs)							Ripe Abundant Features (MAGs)
	Assignation	m/z	RT (min)	Formula	Adduct	Error (ppm)		Assignation	m/z	RT (min)	Formula	Adduct	Error (ppm)		Assignation	m/z	RT (min)	Formula	Adduct	Error (ppm)		Assignation	m/z	RT (min)	Formula	Adduct	Error (ppm)		Assignation	m/z	RT (min)	Formula	Adduct	Error (ppm)		Assignation	m/z	RT (min)	Formula	Adduct	Error (ppm)
	TAG(36:0)	661.528	56.5116	C39H74O6	M+Na	15.7456		TAG(44:1)	766.69	58.8028	C47H88O6	M+NH4	3.64935		DAG(31:3)	571.445	55.1926	C34H60O5	M+Na	18.7874		DAG(30:0)	563.464	52.2835	C33H64O5	M+Na	2.9167		MAG(18:1)	379.277	54.0232	C21H40O4	M+Na	14.1318		MAG(16:0)	353.261	53.5115	C19H38O4	M+Na	17.0885
	TAG(36:0)	639.567	59.5395	C39H74O6	M+H	16.7499		TAG(45:0)	782.724	60.4135	C48H92O6	M+NH4	0.158884		DAG(32:0)	591.49	48.8266	C35H68O5	M+Na	11.3246		DAG(32:0)	586.55	54.4806	C35H68O5	M+NH4	15.1351		MAG(20:0)	409.335	41.566	C23H46O4	M+Na	13.6362		MAG(18:0)	381.303	47.2086	C21H42O4	M+Na	12.6701
	TAG(40:0)	712.654	58.3057	C43H82O6	M+NH4	11.3815		TAG(47:0)	810.751	60.8633	C50H96O6	M+NH4	5.49436		DAG(32:2)	587.464	52.8096	C35H64O5	M+Na	1.65469		DAG(32:0) (16:0/16:0)	353.261	54.5001	C19H38O4	M-C16H30O+Na	17.0885			425.306	41.5023	C23H46O4	M+K	6.31829		MAG(20:0)	409.335	40.4228	C23H46O4	M+Na	13.6362
	TAG(40:1)	710.64	57.6644	C43H80O6	M+NH4	13.7812		TAG(47:0)	810.751	60.302	C50H96O6	M+NH4	5.49436		DAG(32:4)	561.457	52.2937	C35H60O5	M+H	8.48689			591.49	54.5226	C35H68O5	M+Na	11.3246		MAG(22:6)	420.304	46.066	C25H38O4	M+NH4	17.3114		MAG(20:0)	409.335	39.5294	C23H46O4	M+Na	13.6362
	TAG(41:0)	726.672	58.597	C44H84O6	M+NH4	15.1592		TAG(48:0)	829.717	59.0716	C51H98O6	M+Na	10.5625		DAG(34:0)	614.571	55.7669	C37H72O5	M+NH4	2.91732		DAG(32:1)	567.488	53.3408	C35H66O5	M+H	19.3767									MAG(20:0)	425.309	40.1948	C23H46O4	M+K	13.1767
	TAG(42:0)	740.672	59.0742	C45H86O6	M+NH4	6.91626		TAG(48:1)	843.67	59.9626	C51H96O6	M+K	17.3746		DAG(34:2)	593.522	57.4712	C37H68O5	M+H	12.0758			584.53	53.3927	C35H66O5	M+NH4	7.92087									MAG(20:5)	394.299	53.1227	C23H36O4	M+NH4	8.2348
	TAG(42:1)	738.65	58.4884	C45H84O6	M+NH4	14.751			827.704	59.8854	C51H96O6	M+Na	7.97701		DAG(36:0)	642.607	56.7649	C39H76O5	M+NH4	5.39528			589.489	53.3138	C35H66O5	M+Na	14.1502									MAG(20:5)	394.299	61.6695	C23H36O4	M+NH4	8.2348
	TAG(42:4)	715.561	59.9729	C45H78O6	M+H	37.9523		TAG(48:3)	839.656	59.3222	C51H92O6	M+K	3.02779		DAG(36:0)	647.547	56.9017	C39H76O5	M+Na	18.6648			605.448	53.3926	C35H66O5	M+K	10.4163									MAG(20:5)	394.299	55.1912	C23H36O4	M+NH4	8.2348
		732.603	60.0753	C45H78O6	M+NH4	15.8532		TAG(49:0)	838.794	61.3214	C52H100O6	M+NH4	9.54653			663.529	56.8327	C39H76O5	M+K	5.55412		DAG(32:2)	582.514	52.2295	C35H64O5	M+NH4	6.62917
	TAG(43:0)	754.679	59.3478	C46H88O6	M+NH4	17.6582		TAG(49:2)	834.748	59.9284	C52H96O6	M+NH4	7.92874		DAG(36:3)	619.532	57.2529	C39H70O5	M+H	2.82579			587.464	52.2234	C35H64O5	M+Na	1.65469
	TAG(43:1)	752.67	58.8514	C46H86O6	M+NH4	8.99545		TAG(49:3)	832.738	59.4392	C52H94O6	M+NH4	1.37597		DAG(36:4)	655.483	53.6408	C39H68O5	M+K	19.4858		DAG(32:4)	599.419	45.2608	C35H60O5	M+K	18.8103
	TAG(43:2)	750.664	58.2795	C46H84O6	M+NH4	3.29137		TAG(49:5)	828.724	59.7195	C52H90O6	M+NH4	19.1675		DAG(36:4)	655.483	47.8413	C39H68O5	M+K	19.4858		DAG(34:0) (18:0/16:0)	339.281	50.4374	C19H40O3	M-C18H32O2+Na	17.8338
	TAG(44:0)	768.703	59.7887	C47H90O6	M+NH4	7.11246		TAG(50:3)	867.679	59.5367	C53H96O6	M+K	6.51149		DAG(36:5)	615.506	47.9368	C39H66O5	M+H	12.2802			619.513	50.5335	C37H72O5	M+Na	23.8976
	TAG(44:2)	769.638	58.6826	C47H86O6	M+Na	7.77573		TAG(50:5)	842.711	58.5082	C53H92O6	M+NH4	15.2212		DAG(37:6)	649.469	55.4957	C40H66O5	M+Na	17.6792		DAG(34:0)	619.513	55.7921	C37H72O5	M+Na	23.8976
		764.67	58.6841	C47H86O6	M+NH4	9.09374		TAG(51:1)	864.791	61.1421	C54H102O6	M+NH4	12.5779		DAG(38:0)	691.566	53.0563	C41H80O5	M+K	2.45336		DAG(34:1)	595.529	54.6918	C37H70O5	M+H	1.74065
	TAG(44:3)	762.648	58.0845	C47H84O6	M+NH4	17.8881		TAG(52:2)	881.754	57.2868	C55H102O6	M+Na	3.76625		DAG(38:1)	668.605	49.9364	C41H78O5	M+NH4	21.051			612.56	54.6953	C37H70O5	M+NH4	4.68664
	TAG(45:1)	780.708	59.5875	C48H90O6	M+NH4	0.714808		TAG(52:2)	876.799	60.7738	C55H102O6	M+NH4	3.16568		DAG(39:0)	705.589	59.5097	C42H82O5	M+K	13.182			617.521	54.693	C37H70O5	M+Na	14.4881
	TAG(45:1)	785.65	59.6472	C48H90O6	M+Na	17.7082			881.754	60.8469	C55H102O6	M+Na	3.76625		DAG(39:1)	703.556	54.5581	C42H80O5	M+K	12.3362			633.48	54.737	C37H70O5	M+K	9.64914
	TAG(45:2)	799.621	41.3291	C48H88O6	M+K	0.650769		TAG(52:3)	895.731	57.6362	C55H100O6	M+K	16.559		DAG(39:7)	675.517	53.21	C42H68O5	M+Na	30.0308		DAG(34:2)	593.522	53.7511	C37H68O5	M+H	12.0758
	TAG(45:2)	783.632	59.0256	C48H88O6	M+Na	20.6815		TAG(52:3)	874.773	60.2435	C55H100O6	M+NH4	14.9873		DAG(39:7)	675.482	54.3384	C42H68O5	M+Na	20.6687			610.549	53.7626	C37H68O5	M+NH4	13.6143
		778.678	59.0611	C48H88O6	M+NH4	18.6032		TAG(52:5)	853.73	56.8429	C55H96O6	M+H	1.71558		DAG(39:7) (18:2/21:5)	355.284	55.7248	C21H38O4	M-C21H30O+H	2.61678			615.506	53.7634	C37H68O5	M+Na	16.1888
	TAG(45:4)	757.635	58.811	C48H84O6	M+H	0.278781		TAG(52:6)	868.73	58.6617	C55H94O6	M+NH4	10.8599			675.482	55.7297	C42H68O5	M+Na	20.6687			631.467	53.7634	C37H68O5	M+K	5.58071
	TAG(46:2)	792.717	59.4233	C49H90O6	M+NH4	10.7215		TAG(53:2)	890.809	61.1488	C56H104O6	M+NH4	9.49811		DAG(39:8)	673.493	48.9097	C42H66O5	M+Na	17.8229		DAG(34:3)	608.519	52.764	C37H66O5	M+NH4	10.2449
	TAG(46:3)	795.649	58.8661	C49H88O6	M+Na	1.49316		TAG(53:3)	888.797	60.5928	C56H102O6	M+NH4	5.92055		DAG(40:1)	696.657	51.3678	C43H82O5	M+NH4	9.59984		DAG(34:4)	589.489	48.4293	C37H64O5	M+H	10.0691
		790.69	58.8753	C49H88O6	M+NH4	3.57717		TAG(54:0)	908.851	58.658	C57H110O6	M+NH4	14.6304		DAG(40:1)	696.657	54.821	C43H82O5	M+NH4	9.59984		DAG(34:4)	589.489	51.5455	C37H64O5	M+H	10.0691
	TAG(47:2)	811.662	59.7811	C50H92O6	M+Na	20.5554		TAG(54:4)	900.803	60.3522	C57H102O6	M+NH4	0.730699		DAG(40:3)	675.598	57.763	C43H78O5	M+H	7.03338			606.518	51.6214	C37H64O5	M+NH4	13.7131
	TAG(47:2)	806.718	59.8474	C50H92O6	M+NH4	6.74587		TAG(54:5)	898.779	59.7325	C57H100O6	M+NH4	8.27159		DAG(40:5)	671.565	56.04	C43H74O5	M+H	5.65261			611.456	51.6221	C37H64O5	M+Na	14.4662
	TAG(47:3)	804.706	59.2322	C50H90O6	M+NH4	2.71169		TAG(54:6)	879.752	57.0634	C57H98O6	M+H	8.78232		DAG(40:7)	705.498	56.7448	C43H70O5	M+K	17.1171			627.439	51.6175	C37H64O5	M+K	0.742626
	TAG(48:0)	824.779	61.1277	C51H98O6	M+NH4	9.51714		TAG(54:6)	896.758	59.3524	C57H98O6	M+NH4	14.728		DAG(41:6)	721.534	52.6633	C44H74O5	M+K	22.5888		DAG(36:1)	645.538	55.9444	C39H74O5	M+Na	8.12925
		829.712	61.1513	C51H98O6	M+Na	17.1829			901.73	59.4147	C57H98O6	M+Na	3.81832		DAG(42:5)	737.531	53.5337	C45H78O5	M+K	24.4887		DAG(36:2)	621.535	53.05	C39H72O5	M+H	16.8308
	TAG(48:1)	822.744	60.6073	C51H96O6	M+NH4	13.7228		TAG(54:7)	894.738	58.8136	C57H96O6	M+NH4	18.6896		DAG(42:5)	699.588	57.1996	C45H78O5	M+H	6.85967		DAG(36:3)	619.531	53.9792	C39H70O5	M+H	2.16044
	TAG(49:2)	834.759	59.4441	C52H96O6	M+NH4	4.6807		TAG(56:3)	930.838	61.3618	C59H108O6	M+NH4	11.3729			721.564	57.1973	C45H78O5	M+Na	14.3628		DAG(36:4)	655.483	49.4009	C39H68O5	M+K	19.4858
	TAG(49:3)	832.745	59.9614	C52H94O6	M+NH4	6.55449		TAG(65:12)	1038.85	58.4816	C68H108O6	M+NH4	2.08265			737.563	57.2011	C45H78O5	M+K	19.4645		DAG(36:5)	615.506	52.0599	C39H66O5	M+H	12.2802
	TAG(49:4)	830.733	59.3925	C52H92O6	M+NH4	11.3763									DAG(44:8)	738.619	52.2248	C47H76O5	M+NH4	21.0559			632.531	52.0553	C39H66O5	M+NH4	8.09174
	TAG(50:0)	852.795	55.4816	C53H102O6	M+NH4	8.53229																	653.465	52.0522	C39H66O5	M+K	15.2876
	TAG(50:1)	855.736	57.0226	C53H100O6	M+Na	6.98973																DAG(38:1)	668.608	50.4368	C41H78O5	M+NH4	16.6237
	TAG(50:1)	855.736	57.5884	C53H100O6	M+Na	6.98973																DAG(39:2)	685.559	54.1707	C42H78O5	M+Na	22.2473
	TAG(50:1)	850.792	61.2108	C53H100O6	M+NH4	7.04447																DAG(39:8)	673.493	50.1538	C42H66O5	M+Na	17.8229
	TAG(50:1)	551.503	61.2685	C35H66O4	M+H	1.38132																DAG(40:2)	699.588	54.631	C43H80O5	M+Na	3.42098
	TAG(50:2)	869.708	56.6584	C53H98O6	M+K	8.73181																DAG(42:8)	731.489	53.5792	C45H72O5	M+K	17.6521
	TAG(50:3)	829.713	60.1293	C53H96O6	M+H	18.1907
		846.761	60.1338	C53H96O6	M+NH4	7.49761
	TAG(50:3)	855.736	61.367	C53H100O6	M+Na	6.98973
	TAG(50:4)	844.733	59.3894	C53H94O6	M+NH4	7.77251
	TAG(51:2)	862.775	60.0232	C54H100O6	M+NH4	13.4979
	TAG(51:2)	862.775	60.9573	C54H100O6	M+NH4	13.4979
	TAG(51:3)	860.761	60.4167	C54H98O6	M+NH4	11.6568
	TAG(51:4)	858.749	59.9205	C54H96O6	M+NH4	7.10625
	TAG(51:6)	854.733	58.9297	C54H92O6	M+NH4	10.3427
		859.688	58.951	C54H92O6	M+Na	9.70135
	TAG(51:7)	852.695	58.4014	C54H90O6	M+NH4	15.8726
	TAG(52:1)	878.802	55.0014	C55H104O6	M+NH4	17.2675
	TAG(52:1)	899.739	55.2516	C55H104O6	M+K	8.80584
	TAG(52:1)	883.759	55.5633	C55H104O6	M+Na	16.4244
	TAG(52:1)	878.802	55.8746	C55H104O6	M+NH4	17.2675
	TAG(52:1)	899.739	62.5602	C55H104O6	M+K	8.80584
	TAG(52:2)	876.804	45.1036	C55H102O6	M+NH4	1.86448
	TAG(52:2)	876.804	50.9556	C55H102O6	M+NH4	1.86448
	TAG(52:2)	897.751	57.4598	C55H102O6	M+K	21.661
	TAG(52:2)	897.717	61.0351	C55H102O6	M+K	16.4804
	TAG(52:2)	859.788	61.2101	C55H102O6	M+H	14.6782
		876.804	61.3739	C55H102O6	M+NH4	1.86448
	TAG(52:2)	897.717	61.9279	C55H102O6	M+K	16.4804
	TAG(52:3)	857.744	60.6839	C55H100O6	M+H	18.417
		874.773	60.8069	C55H100O6	M+NH4	14.9873
	TAG(52:4)	877.718	60.0646	C55H98O6	M+Na	9.15038
		872.779	60.1903	C55H98O6	M+NH4	9.55318
	TAG(53:1)	913.753	56.3085	C56H106O6	M+K	10.5017
	TAG(53:2)	890.809	60.4282	C56H104O6	M+NH4	9.49811
	TAG(53:3)	888.797	61.0989	C56H102O6	M+NH4	5.92055
	TAG(53:3)	893.747	61.2346	C56H102O6	M+Na	11.9788
	TAG(53:4)	886.787	60.4824	C56H100O6	M+NH4	0.219893
	TAG(53:8)	878.735	56.5295	C56H92O6	M+NH4	12.4913
	TAG(54:0)	908.851	59.7859	C57H110O6	M+NH4	14.6304
	TAG(54:1)	906.853	58.4377	C57H108O6	M+NH4	4.47928
	TAG(54:2)	925.752	55.4723	C57H106O6	M+K	11.6841
	TAG(54:2)	909.782	55.9136	C57H106O6	M+Na	6.99258
	TAG(54:2)	904.823	55.9353	C57H106O6	M+NH4	11.942
	TAG(54:2)	925.752	56.3549	C57H106O6	M+K	11.6841
	TAG(54:3)	907.772	48.4247	C57H104O6	M+Na	1.69125
	TAG(54:3)	923.735	49.5324	C57H104O6	M+K	13.004
	TAG(54:3)	902.829	50.9654	C57H104O6	M+NH4	12.1942
	TAG(54:4)	905.751	56.6907	C57H102O6	M+Na	6.56404
	TAG(54:4)	669.611	60.7711	C43H82O3	M-C14H20O3+Na	7.86255
		900.803	60.8743	C57H102O6	M+NH4	0.730699
		905.751	60.7121	C57H102O6	M+Na	6.56404
		921.72	60.709	C57H102O6	M+K	11.8795
	TAG(54:5)	881.754	60.1344	C57H100O6	M+H	6.49452
		903.733	60.2581	C57H100O6	M+Na	10.1069
		919.708	60.282	C57H100O6	M+K	8.42742
	TAG(54:6)	917.698	59.9468	C57H98O6	M+K	2.49933
		901.73	59.9505	C57H98O6	M+Na	3.81832
	TAG(54:8)	892.767	59.2015	C57H94O6	M+NH4	30.9089
	TAG(55:0)	922.866	60.3408	C58H112O6	M+NH4	15.0967
	TAG(55:1)	903.825	50.1324	C58H110O6	M+H	14.1053
	TAG(55:1)	941.786	57.2457	C58H110O6	M+K	8.29092
	TAG(55:1)	920.853	59.3297	C58H110O6	M+NH4	12.9815
	TAG(55:7)	736.632	57.8609	C45H82O6	M-C13H16+NH4	18.9001
		913.747	57.8679	C58H98O6	M+Na	23.173
		908.782	57.9335	C58H98O6	M+NH4	12.8687
	TAG(55:8)	927.701	57.4835	C58H96O6	M+K	18.082
	TAG(55:9)	925.682	56.7287	C58H94O6	M+K	14.5879
	TAG(56:0)	936.884	60.9694	C59H114O6	M+NH4	13.1387
	TAG(56:1)	934.89	59.9205	C59H112O6	M+NH4	10.0366
	TAG(56:2)	932.863	58.5387	C59H110O6	M+NH4	1.82271
	TAG(56:3)	930.838	56.5528	C59H108O6	M+NH4	11.3729
	TAG(56:3)	935.799	58.1254	C59H108O6	M+Na	5.84663
	TAG(56:6)	907.783	51.0958	C59H102O6	M+H	8.32144
	TAG(56:6)	907.783	61.4767	C59H102O6	M+H	8.32144
	TAG(56:7)	927.745	62.0373	C59H100O6	M+Na	3.14147
	TAG(57:1)	948.892	60.5133	C60H114O6	M+NH4	4.22467
	TAG(57:10)	930.769	56.9332	C60H96O6	M+NH4	14.4933
	TAG(57:11)	911.715	57.4282	C60H94O6	M+H	2.16952
	TAG(57:9)	932.793	57.5141	C60H98O6	M+NH4	23.9231
	TAG(58:2)	960.906	59.8244	C61H114O6	M+NH4	10.2469
	TAG(59:11)	939.756	56.6371	C62H98O6	M+H	12.3783
	TAG(59:11)	939.756	58.1587	C62H98O6	M+H	12.3783
	TAG(59:12)	684.607	57.4308	C41H78O6	M-C21H18+NH4	10.3674
		937.74	57.5825	C62H96O6	M+H	11.9405
	TAG(59:13)	935.729	57.028	C62H94O6	M+H	17.1817

## Sheet: Suppl. Table 6 - Idioblasts
Supplementary Table 6. Manually curated features corresponding to abundant TAGs DAGs and MAGs from idioblasts isolated from ripening avocado mesocarp.
	Mature Green Abundant Features (TAGs)							Ripe Abundant Features (TAGs)							Mature Green Abundant Features (DAGs)							Ripe Abundant Features (DAGs)							Ripe Abundant Features (MAGs)
	Assignation	m/z	RT (min)	Formula	Adduct	Error (ppm)		Assignation	m/z	RT (min)	Formula	Adduct	Error (ppm)		Assignation	m/z	RT (min)	Formula	Adduct	Error (ppm)		Assignation	m/z	RT (min)	Formula	Adduct	Error (ppm)		Assignation	m/z	RT (min)	Formula	Adduct	Error (ppm)
	TAG(44:1)	771.642	59.3636	C47H88O6	M+Na	7.39838		TAG(36:0)	656.592	56.5757	C39H74O6	M+NH4	13.4356		DAG(30:2)	559.426	46.7313	C33H60O5	M+Na	13.3219		DAG(32:0)	607.476	54.6286	C35H68O5	M+K	9.16948		MAG(18:0)	381.306	45.1529	C21H42O4	M+Na	21.5732
	TAG(44:5)	741.606	61.9435	C47H80O6	M+H	3.06836		TAG(38:0)	684.607	57.5479	C41H78O6	M+NH4	10.3674			575.415	46.6817	C33H60O5	M+K	12.5065		DAG(32:1)	567.5	53.5286	C35H66O5	M+H	2.47576		MAG(20:0)	409.335	41.6929	C23H46O4	M+Na	13.6362
	TAG(46:5)	769.642	58.7984	C49H84O6	M+H	10.0288		TAG(39:0)	698.62	54.4281	C42H80O6	M+NH4	13.5151		DAG(32:3)	601.432	51.2578	C35H62O5	M+K	13.5476		DAG(34:0)	614.571	55.8415	C37H72O5	M+NH4	2.91732		MAG(20:0)	425.312	41.8195	C23H46O4	M+K	21.0902
	TAG(50:5)	847.693	59.0332	C53H92O6	M+Na	16.6789		TAG(40:0)	712.654	58.4188	C43H82O6	M+NH4	11.3815		DAG(32:4)	561.457	46.8057	C35H60O5	M+H	8.48689		DAG(34:2)	610.552	54.3439	C37H68O5	M+NH4	17.6392
		863.648	59.0326	C53H92O6	M+K	5.60753		TAG(40:1)	710.64	57.7857	C43H80O6	M+NH4	14.7129		DAG(34:0)	635.489	52.6023	C37H72O5	M+K	19.2548		DAG(34:4)	606.518	51.8091	C37H64O5	M+NH4	13.7131
	TAG(50:6)	845.664	58.6829	C53H90O6	M+Na	0.22042		TAG(41:0)	726.672	58.7076	C44H84O6	M+NH4	15.1592		DAG(35:2)	645.48	46.5657	C38H70O5	M+K	9.28064		DAG(35:0)	611.569	56.9532	C38H74O5	M+H	12.9937
		861.633	58.6821	C53H90O6	M+K	4.95403		TAG(41:1)	724.639	58.161	C44H82O6	M+NH4	8.68465		DAG(36:6)	613.494	53.1555	C39H64O5	M+H	17.3359		DAG(35:3)	643.477	50.9583	C38H68O5	M+K	10.269
	TAG(50:7)	838.695	58.3518	C53H88O6	M+NH4	3.10446		TAG(42:1)	738.65	58.5961	C45H84O6	M+NH4	14.751		DAG(38:9)	657.446	44.652	C41H62O5	M+Na	5.15387		DAG(35:4)	625.476	48.2293	C38H66O5	M+Na	8.22971
	TAG(51:5)	856.74	59.5454	C54H94O6	M+NH4	0.244129		TAG(42:2)	736.632	57.9556	C45H82O6	M+NH4	18.9001		DAG(40:6)	669.552	55.2717	C43H72O5	M+H	8.89763		DAG(35:5)	618.517	49.1625	C38H64O5	M+NH4	12.0655
	TAG(52:7)	866.734	58.8458	C55H92O6	M+NH4	12.0305		TAG(42:4)	732.615	57.341	C45H78O6	M+NH4	1.74638		DAG(41:6)	721.503	53.6513	C44H74O5	M+K	20.046		DAG(36:0)	642.607	56.8882	C39H76O5	M+NH4	5.39528
	TAG(53:5)	884.779	60.0721	C56H98O6	M+NH4	9.00971		TAG(43:0)	754.683	59.4574	C46H88O6	M+NH4	12.462		DAG(42:5)	721.564	57.3204	C45H78O5	M+Na	14.3628		DAG(37:0)	656.622	54.8277	C40H78O5	M+NH4	3.75469
	TAG(53:10)	874.706	59.2838	C56H88O6	M+NH4	15.0485		TAG(43:1)	752.67	58.975	C46H86O6	M+NH4	8.99545			737.563	57.3226	C45H78O5	M+K	19.4645		DAG(37:1)	654.605	52.9356	C40H76O5	M+NH4	2.40594
	TAG(54:2)	925.752	55.1677	C57H106O6	M+K	11.6841		TAG(44:0)	768.713	59.9161	C47H90O6	M+NH4	6.87454		DAG(42:11)	725.471	47.5375	C45H66O5	M+K	21.7631		DAG(37:2)	673.522	51.9655	C40H74O5	M+K	7.61492
	TAG(54:5)	898.779	60.4229	C57H100O6	M+NH4	8.27159		TAG(44:2)	764.67	58.8095	C47H86O6	M+NH4	9.09374		DAG(42:5)	721.564	59.6343	C45H78O5	M+Na	14.3628		DAG(37:2)	657.534	53.5457	C40H74O5	M+Na	14.1072
		903.757	60.3876	C57H100O6	M+Na	16.3438		TAG(45:1)	780.72	59.7151	C48H90O6	M+NH4	15.3588									DAG(38:0)	670.637	55.4908	C41H80O5	M+NH4	3.18379
		919.708	60.3837	C57H100O6	M+K	8.42742		TAG(45:2)	778.679	59.1752	C48H88O6	M+NH4	16.8951									DAG(38:1)	668.605	53.6691	C41H78O5	M+NH4	21.051
	TAG(54:6)	879.752	59.8514	C57H98O6	M+H	8.78232		TAG(46:2)	792.717	59.5453	C49H90O6	M+NH4	10.7215									DAG(38:3)	664.601	54.5736	C41H74O5	M+NH4	19.7766
		896.758	59.8555	C57H98O6	M+NH4	14.728		TAG(46:3)	790.69	58.9964	C49H88O6	M+NH4	3.57717									DAG(39:0)	684.637	54.2917	C42H82O5	M+NH4	19.7399
		917.698	59.8547	C57H98O6	M+K	2.49933		TAG(47:2)	806.718	59.8954	C50H92O6	M+NH4	6.74587									DAG(39:0)	684.637	55.956	C42H82O5	M+NH4	19.7399
	TAG(55:5)	912.807	60.5303	C58H102O6	M+NH4	5.51871		TAG(47:3)	804.706	59.3517	C50H90O6	M+NH4	2.71169									DAG(39:4)	697.518	51.1181	C42H74O5	M+K	0.571394
	TAG(56:5)	926.796	60.4593	C59H104O6	M+NH4	23.5513		TAG(48:8)	813.618	51.2226	C51H82O6	M+Na	21.4325									DAG(39:4)	681.541	52.8033	C42H74O5	M+Na	3.88819
	TAG(56:5)	926.829	60.9974	C59H104O6	M+NH4	12.3424		TAG(49:3)	832.745	60.0047	C52H94O6	M+NH4	6.55449									DAG(39:5)	695.511	51.0864	C42H72O5	M+K	13.2022
	TAG(59:2)	974.922	60.8382	C62H116O6	M+NH4	10.9504		TAG(50:0)	852.795	54.8695	C53H102O6	M+NH4	8.53229									DAG(39:6)	693.499	50.4284	C42H70O5	M+K	19.2176
	TAG(60:2)	988.932	61.0772	C63H118O6	M+NH4	5.15344		TAG(50:0)	852.795	55.6328	C53H102O6	M+NH4	8.53229									DAG(39:7)	653.523	48.0648	C42H68O5	M+H	13.302
								TAG(50:3)	851.693	59.8979	C53H96O6	M+Na	20.3647									DAG(40:1)	696.657	54.891	C43H82O5	M+NH4	9.59984
								TAG(50:5)	842.707	58.8683	C53H92O6	M+NH4	20.1462									DAG(40:2)	699.588	57.3211	C43H80O5	M+Na	3.42098
								TAG(54:3)	902.829	51.6948	C57H104O6	M+NH4	12.1942									DAG(40:8)	682.544	51.1298	C43H68O5	M+NH4	4.68994
								TAG(56:3)	930.838	57.0548	C59H108O6	M+NH4	11.3729									DAG(41:1)	710.671	55.4387	C44H84O5	M+NH4	6.45517
								TAG(59:1)	959.878	59.2285	C62H118O6	M+H	23.4959									DAG(41:2)	691.626	55.6953	C44H82O5	M+H	2.96096
																						DAG(41:6)	683.56	53.7636	C44H74O5	M+H	1.58981
																						DAG(42:9)	713.509	51.0842	C45H70O5	M+Na	4.88943
																						DAG(43:0)	740.703	57.8825	C46H90O5	M+NH4	14.0139
																						DAG(44:10)	739.521	52.1721	C47H72O5	M+Na	9.53821
																						DAG(44:11)	732.572	51.5667	C47H70O5	M+NH4	20.3326
																						DAG(44:11)	737.501	51.7624	C47H70O5	M+Na	15.2406
																						DAG(44:7)	761.554	55.4889	C47H78O5	M+K	7.70073

## Sheet: Supplementary Table 7 - Seed
Supplementary Table 7. Manually curated features corresponding to features with acetogenin signatures, TAGs, DAGs and MAGs from avocado developing seed.
	TAC-Related Features (Acetogenins)							High Molecular Weight Features (TAGs)							High Molecular Weight Features (DAGs)							High Molecular Weight Features (MAGs)
	Assignation	m/z	RT (min)	Formula	Adduct	Error (ppm)		Assignation	m/z	RT (min)	Formula	Adduct	Error (ppm)		Assignation	m/z	RT (min)	Formula	Adduct	Error (ppm)		Assignation	m/z	RT (min)	Formula	Adduct	Error (ppm)
	Avocatin (17:5)	261.184	6.35148	C17H24O2	[M-C2H4O2+H]	4.78947		TAG(36:0)	677.505	56.6094	C39H74O6	M+K	10.8691		DAG(24:0)	474.407	52.8164	C27H52O5	M+NH4	18.9466		MAG(18:0)	381.299	50.9781	C21H42O4	M+Na	2.0711
		279.188	6.34641	C17H26O3	[M-C2H2O+H]	27.6733		TAG(38:0)	684.607	57.5605	C41H78O6	M+NH4	10.3674		DAG(28:0)	530.466	52.0063	C31H60O5	M+NH4	22.6559		MAG(18:0)	381.305	36.0194	C21H42O4	M+Na	18.4939
		321.204	6.34134	C19H28O4	[M+H]	6.87466		TAG(39:0)	681.589	55.8954	C42H80O6	M+H	21.5555		DAG(30:0)	563.464	52.3965	C33H64O5	M+Na	2.9167		MAG(18:0)	381.297	47.2575	C21H42O4	M+Na	2.80442
		343.189	6.32024	C19H28O4	[M+Na]	2.0713		TAG(40:0)	712.654	58.4374	C43H82O6	M+NH4	11.3815		DAG(30:0)	563.464	53.4195	C33H64O5	M+Na	2.9167
	Avocatin (17:3)	247.202	6.40128	C17H26O	[M-C2H4O2-H2O+H]	16.3509		TAG(40:1)	710.64	57.7999	C43H80O6	M+NH4	14.7129			579.427	53.4033	C33H64O5	M+K	21.3742
		347.226	6.43675	C19H32O4	[M+Na]	17.5475		TAG(40:1)	731.559	58.0433	C43H80O6	M+K	0.473661		DAG(31:3)	571.442	55.2647	C34H60O5	M+Na	14.7998
	Avocatin (17:3)	247.202	7.16946	C17H26O	[M-C2H4O2-H2O+H]	16.3509		TAG(41:0)	726.671	58.7144	C44H84O6	M+NH4	13.3919		DAG(32:0)	586.548	54.6134	C35H68O5	M+NH4	11.501
		265.21	7.17315	C17H28O2	[M-C2H4O2+H]	26.193		TAG(41:1)	724.639	58.1892	C44H82O6	M+NH4	8.68465		DAG(32:0)	591.49	54.7078	C35H68O5	M+Na	11.3246
		325.234	7.2058	C19H32O4	[M+H]	12.7611		TAG(42:0)	740.672	59.2115	C45H86O6	M+NH4	6.91626		DAG(32:0)	591.49	48.8715	C35H68O5	M+Na	11.3246
	hydroxy-Pahuatin (19:2+OH)	231.215	9.834	C17H26	[M-C2H4O2-2*H2O-C2H2O+H]	17.9352		TAG(42:1)	738.65	58.6242	C45H84O6	M+NH4	14.751		DAG(32:2)	587.464	52.5337	C35H64O5	M+Na	1.65469
		247.202	9.79921	C17H26O	[M-C2H4O2-2*H2O-C2H2+H]	16.3509		TAG(42:2)	736.632	57.9986	C45H82O6	M+NH4	18.9001			582.514	52.4311	C35H64O5	M+NH4	6.62917
		291.238	9.79923	C19H30O2	[M-C2H4O2-H2O+H]	19.4429		TAG(42:4)	715.587	57.335	C45H78O6	M+H	0.793873		DAG(32:3)	580.501	51.3712	C35H62O5	M+NH4	11.3217
		309.247	9.79033	C19H32O3	[M-C2H4O2+H]	12.5687			732.608	57.3589	C45H78O6	M+NH4	8.81335		DAG(32:3)	585.433	51.4758	C35H62O5	M+Na	27.3682
		351.243	9.81662	C21H34O4	[M-H2O+H]	29.0031		TAG(42:4)	732.603	60.1297	C45H78O6	M+NH4	15.8532		DAG(32:4)	561.457	52.2267	C35H60O5	M+H	8.48689
Putative Identity	Avocadenyne (17:3)	247.202	12.3597	C17H26O	[M-C2H4O2-H2O+H]	16.3509			715.567	60.1282	C45H78O6	M+H	29.282		DAG(33:2)	601.488	53.1954	C36H66O5	M+Na	11.4325
		265.21	12.0031	C17H28O2	[M-C2H4O2+H]	26.193		TAG(43:0)	754.679	59.5018	C46H88O6	M+NH4	17.6582		DAG(34:0)	619.513	49.1304	C37H72O5	M+Na	23.8976
		347.226	12.4193	C19H32O4	[M+Na]	17.5475		TAG(43:1)	752.67	58.9921	C46H86O6	M+NH4	8.99545		DAG(34:0)	619.519	55.9362	C37H72O5	M+Na	14.3331
	Avocatin (17:4)	263.202	12.6805	C17H26O2	[M-C2H4O2+H]	5.00754			757.635	58.9667	C46H86O6	M+Na	3.45405			635.496	55.9355	C37H72O5	M+K	8.79359
		281.217	12.6551	C17H28O3	[M-C2H2O+H]	19.86		TAG(43:2)	750.664	58.4167	C46H84O6	M+NH4	3.29137			614.571	55.8579	C37H72O5	M+NH4	2.91732
		323.216	12.6602	C19H30O4	[M+H]	19.5612		TAG(44:1)	766.695	59.3873	C47H88O6	M+NH4	3.23678		DAG(34:0)	603.527	51.737	C37H72O4	M+Na	9.15776
		345.205	12.6627	C19H30O4	[M+Na]	1.36776		TAG(44:2)	764.67	58.8259	C47H86O6	M+NH4	9.09374		DAG(34:1)	595.529	51.0205	C37H70O5	M+H	1.74065
	Avocatin (17:2)	231.216	12.967	C17H26	[M-C2H4O2-2*H2O+H]	20.2709			769.635	58.8373	C47H86O6	M+Na	3.336		DAG(35:6)	616.5	48.0275	C38H62O5	M+NH4	9.07649
		291.238	13.0534	C19H30O2	[M-2*H2O+H]	19.4429		TAG(44:3)	762.648	58.2165	C47H84O6	M+NH4	17.8881		DAG(36:0)	647.552	56.9762	C39H76O5	M+Na	11.5122
		349.232	13.0089	C19H34O4	[M+Na]	10.6758		TAG(45:0)	782.732	60.1988	C48H92O6	M+NH4	10.6443			663.529	56.9659	C39H76O5	M+K	5.55412
		365.204	12.9992	C19H34O4	[M+K]	13.8338			787.67	60.2477	C48H92O6	M+Na	11.4958		DAG(36:0)	647.55	57.5399	C39H76O5	M+Na	13.3855
	diacetoxy Pahuatin (19:3)	333.243	13.3484	C21H32O3	[M-C2H4O2-H2O+H]	1.34053		TAG(45:1)	780.69	59.1096	C48H90O6	M+NH4	23.8253			663.529	57.5064	C39H76O5	M+K	5.55412
		433.249	13.3752	C23H38O6	[M+Na]	17.436		TAG(45:1)	780.704	59.733	C48H90O6	M+NH4	5.08506		DAG(36:0)	663.529	61.7662	C39H76O5	M+K	5.55412
	diacetoxy Pahuatin (19:3)	291.238	14.2405	C19H30O2	[M-2*C2H4O2+H]	19.4429		TAG(45:2)	778.678	59.1952	C48H88O6	M+NH4	18.6032		DAG(36:1)	640.58	52.2285	C39H74O5	M+NH4	13.0329
		351.243	14.3021	C21H34O4	[M-C2H4O2+H]	29.0031		TAG(46:0)	796.746	60.5995	C49H94O6	M+NH4	8.38277		DAG(36:6)	613.494	46.8627	C39H64O5	M+H	17.3359
		428.294	14.296	C23H38O6	[M+NH4]	17.8096		TAG(46:2)	792.717	59.5616	C49H90O6	M+NH4	10.7215		DAG(36:6)	630.514	51.1264	C39H64O5	M+NH4	7.06026
		433.249	14.3039	C23H38O6	[M+Na]	17.436			813.629	59.5779	C49H90O6	M+K	10.1223			635.467	51.1516	C39H64O5	M+Na	3.36875
		449.221	14.2726	C23H38O6	[M+K]	20.2113		TAG(46:3)	790.69	59.0165	C49H88O6	M+NH4	3.57717			651.443	51.1575	C39H64O5	M+K	5.79593
	Avocatin (17:2)	249.22	14.7704	C17H28O	[M-C2H4O2-H2O+H]	7.93132			795.649	59.0285	C49H88O6	M+Na	1.49316		DAG(37:0)	661.587	55.7235	C40H78O5	M+Na	18.1931
		267.225	14.8273	C17H30O2	[M-C2H4O2+H]	28.4874		TAG(46:4)	788.665	58.4012	C49H86O6	M+NH4	14.6212		DAG(37:1)	654.605	52.9534	C40H76O5	M+NH4	2.40594
		349.232	14.7631	C19H34O4	[M+Na]	10.6758		TAG(47:0)	810.751	60.9429	C50H96O6	M+NH4	5.49436		DAG(37:3)	650.57	54.6975	C40H72O5	M+NH4	3.80128
		365.202	14.7631	C19H34O4	[M+K]	19.8168		TAG(47:1)	808.733	60.4155	C50H94O6	M+NH4	7.66568		DAG(37:5)	646.555	56.044	C40H68O5	M+NH4	22.1324
NMR-Confirmed Standard	Avocadene (17:1)	151.144	15.2333	C11H18	[M-C2H4O2-2*H2O-C4H8-C2H2+H]	28.8324		TAG(47:1)	813.684	60.4406	C50H94O6	M+Na	13.8594		DAG(37:7)	663.445	54.3279	C40H64O5	M+K	8.64348
		163.15	15.2274	C12H18	[M-C2H4O2-2*H2O-C4H8-CH2+H]	7.05149		TAG(47:2)	806.718	59.9073	C50H92O6	M+NH4	6.74587		DAG(38:1)	668.605	50.08	C41H78O5	M+NH4	21.051
		177.168	15.2333	C13H20	[M-C2H4O2-2*H2O-C4H8+H]	22.1136			811.662	59.9132	C50H92O6	M+Na	20.5554		DAG(38:1)	668.609	53.6212	C41H78O5	M+NH4	15.5169
		207.207	15.2342	C15H26	[M-C2H4O2-2*H2O-C2H2+H]	21.1718		TAG(48:2)	825.698	60.2087	C51H94O6	M+Na	4.30455		DAG(39:0)	684.637	55.9648	C42H82O5	M+NH4	19.7399
		233.22	15.1797	C17H28	[M-C2H4O2-2*H2O+H]	28.1207			841.676	60.205	C51H94O6	M+K	8.42293		DAG(39:1)	682.634	55.4282	C42H80O5	M+NH4	1.52155
		251.229	15.221	C17H30O1	[M-C2H4O2-H2O+H]	32.5042			820.744	60.2213	C51H94O6	M+NH4	5.90666		DAG(39:1)	682.634	54.2564	C42H80O5	M+NH4	1.52155
		293.252	15.2198	C19H32O2	[M-2*H2O+H]	11.835		TAG(48:3)	818.714	59.73	C51H92O6	M+NH4	11.3436		DAG(40:1)	696.657	51.5189	C43H82O5	M+NH4	9.59984
		311.261	15.2274	C19H34O3	[M-H2O+H]	7.70056			823.662	59.7451	C51H92O6	M+Na	20.33		DAG(40:1)	696.657	54.8379	C43H82O5	M+NH4	9.59984
		351.243	15.1952	C19H36O4	[M+Na]	22.1544		TAG(49:0)	838.794	61.4522	C52H100O6	M+NH4	9.54653		DAG(40:7)	705.498	56.4163	C43H70O5	M+K	17.1171
		367.221	15.246	C19H36O4	[M+K]	10.1515		TAG(49:1)	836.775	61.0574	C52H98O6	M+NH4	5.66065		DAG(40:7)	705.498	56.9238	C43H70O5	M+K	17.1171
	hydroxy-Pahuatin (19:2+OH)	291.238	15.8724	C19H30O2	[M-C2H4O2-H2O+H]	19.4429		TAG(49:2)	834.759	60.5463	C52H96O6	M+NH4	4.6807		DAG(41:1)	710.671	55.3999	C44H84O5	M+NH4	6.45517
		309.24	15.824	C19H32O3	[M-C2H4O2+H]	9.07617			839.705	60.5738	C52H96O6	M+Na	7.02194		DAG(41:2)	713.6	57.7539	C44H82O5	M+Na	8.0931
		391.24	15.5246	C21H36O5	[M+Na]	16.4859		TAG(49:3)	832.745	60.0322	C52H94O6	M+NH4	6.55449		DAG(41:5)	685.58	54.0023	C44H76O5	M+H	4.03154
	Avocatin (17:2)	267.225	16.0469	C17H30O2	[M-C2H4O2+H]	28.4874		TAG(49:4)	830.733	59.4582	C52H92O6	M+NH4	11.3763		DAG(41:7)	698.549	48.6188	C44H72O5	M+NH4	33.9
		349.232	16.0518	C19H34O4	[M+Na]	10.6758		TAG(50:1)	850.792	61.4283	C53H100O6	M+NH4	7.04447		DAG(41:7)	703.556	54.6914	C44H72O5	M+Na	39.5981
		365.202	16.0421	C19H34O4	[M+K]	19.8168		TAG(50:2) (18:2/x/x)	551.503	60.7524	C35H66O4	M-C18H32O2+H	1.38132			719.513	54.6912	C44H72O5	M+K	15.2576
	Persenin (21:4)	299.235	16.1712	C21H30O	[M-C2H4O2-H2O+H]	9.59597			848.759	60.762	C53H98O6	M+NH4	13.7632		DAG(42:5)	699.588	57.3397	C45H78O5	M+H	6.85967
		399.242	16.1932	C23H36O4	[M+Na]	23.7713			853.73	60.7524	C53H98O6	M+Na	4.53345			721.564	57.3397	C45H78O5	M+Na	14.3628
		415.231	16.1567	C23H36O4	[M+K]	14.6123			869.708	60.7539	C53H98O6	M+K	8.73181			737.563	57.3382	C45H78O5	M+K	19.4645
	Pahuatin (19:2)	257.226	17.511	C19H28	[M-C2H4O2-2*H2O+H]	3.42977		TAG(50:3)	846.761	60.2072	C53H96O6	M+NH4	7.49761		DAG(42:8)	731.489	53.6677	C45H72O5	M+K	17.6521
		275.228	17.495	C19H30O	[M-C2H4O2-H2O+H]	33.6061		TAG(50:5)	842.707	58.6211	C53H92O6	M+NH4	20.1462		DAG(43:0)	740.703	57.8378	C46H90O5	M+NH4	14.0139
		335.249	17.5061	C21H34O3	[M-H2O+H]	27.2589		TAG(51:2)	862.775	61.138	C54H100O6	M+NH4	13.4979		DAG(43:2)	741.637	55.5883	C46H86O5	M+Na	0.777185
		375.257	17.4341	C21H36O4	[M+Na]	15.6152		TAG(51:3)	860.761	60.5965	C54H98O6	M+NH4	11.6568		DAG(44:11)	732.541	49.8882	C47H70O5	M+NH4	21.9097
	Pahuatin (19:1)	259.247	17.9051	C19H30	[M-C2H4O2-2*H2O+H]	18.5135		TAG(51:7)	852.695	58.4406	C54H90O6	M+NH4	15.8726		DAG(44:9)	741.528	49.7933	C47H74O5	M+Na	21.0692
		277.246	17.9204	C19H32O	[M-C2H4O2-H2O+H]	24.2219		TAG(52:0)	880.838	58.1958	C55H106O6	M+NH4	4.8479
		295.26	18.1135	C19H34O2	[M-C2H4O2+H]	13.7049		TAG(52:1)	878.808	54.2929	C55H104O6	M+NH4	10.8316
		377.27	17.8272	C21H38O4	[M+Na]	7.64582		TAG(52:3)	857.755	60.6827	C55H100O6	M+H	5.41914
NMR-Confirmed Standard	Persediene/ Persenone C (19:2)	275.228	18.5451	C19H30O	[M-C2H4O2-H2O+H]	33.6061			874.773	60.8506	C55H100O6	M+NH4	14.9873
		293.252	18.5322	C19H32O2	[M-C2H4O2+H]	11.835			879.752	60.8462	C55H100O6	M+Na	11.5169
		375.257	18.5525	C21H36O4	[M+Na]	15.6152		TAG(52:4)	855.736	60.3315	C55H98O6	M+H	9.80093
		391.217	18.4652	C21H36O4	[M+K]	20.6693			872.779	60.3217	C55H98O6	M+NH4	9.55318
	Persenin (21:3)	301.256	18.6669	C21H32O	[M-C2H4O2-H2O+H]	8.31551			893.698	60.3136	C55H98O6	M+K	1.97456
		319.26	18.6767	C21H34O2	[M-C2H4O2+H]	10.3327		TAG(52:6)	868.73	59.2639	C55H94O6	M+NH4	10.8599
		351.243	18.6967	C21H34O4	[M-C2H4+H]	29.0031		TAG(52:6)	889.673	59.2715	C55H94O6	M+K	4.86009
		401.259	18.7055	C23H38O4	[M+Na]	18.9955		TAG(53:3)	893.747	61.3451	C56H102O6	M+Na	11.9788
		417.239	18.7086	C23H38O4	[M+K]	4.88543		TAG(53:7)	880.736	59.0925	C56H94O6	M+NH4	4.12842
	Avocatin (17:0)	235.236	19.1658	C17H30	[M-C2H4O2-2*H2O+H]	27.8604		TAG(54:0)	908.851	59.8807	C57H110O6	M+NH4	14.6304
		253.244	19.1657	C17H32O	[M-C2H4O2-H2O+H]	36.0563		TAG(54:2)	904.823	54.8829	C57H106O6	M+NH4	11.942
		353.261	19.1524	C19H38O4	[M+Na]	17.0885		TAG(54:4)	921.72	60.9775	C57H102O6	M+K	11.8795
		369.234	19.1686	C19H38O4	[M+K]	17.918		TAG(54:8)	892.743	59.0877	C57H94O6	M+NH4	4.47313
NMR-Confirmed Standard	Persenone A (21:3)	205.156	19.8857	C14H20O	[M-C2H4O2-C3H6O-C4H8+H]	15.7017			913.663	58.893	C57H94O6	M+K	6.52301
		219.205	19.9616	C16H26	[M-C2H4O2-H2O-CO-C3H4-CH2+H]	27.8553		TAG(54:9)	890.723	58.2837	C57H92O6	M+NH4	1.31308
		233.22	19.8984	C17H28	[M-C2H4O2-H2O-CO-C3H4+H]	28.1207		TAG(55:0)	922.866	60.3468	C58H112O6	M+NH4	15.0967
		245.228	19.9001	C18H28	[M-C2H4O2-C3H6O2+H]	6.10921		TAG(56:0)	936.884	61.0492	C59H114O6	M+NH4	13.1387
		257.226	19.8866	C19H28	[M-C2H4O2-2*H2O-C2H2+H]	3.42977		TAG(56:1)	934.89	60.143	C59H112O6	M+NH4	10.0366
		261.221	19.8905	C18H28O	[M-C2H4O2-C3H6O+H]	2.60185		TAG(56:1)	917.836	61.325	C59H112O6	M+H	18.971
		273.259	19.8942	C20H32	[M-C2H4O2-H2O-CO+H]	2.2837		TAG(56:2)	932.863	58.5473	C59H110O6	M+NH4	1.82271
		283.234	19.9047	C21H30	[M-C2H4O2-2*H2O+H]	29.1694		TAG(56:6)	929.757	60.5354	C59H102O6	M+Na	0.289494
		301.256	19.8465	C21H32O	[M-C2H4O2-H2O+H]	8.31551		TAG(56:8)	920.783	59.4962	C59H98O6	M+NH4	13.629
		319.26	20.0234	C21H34O2	[M-C2H4O2+H]	10.3327		TAG(57:2)	946.885	59.2628	C60H112O6	M+NH4	5.20385
		343.255	19.9032	C23H34O2	[M-2*H2O+H]	25.5775		TAG(58:1)	962.927	60.975	C61H116O6	M+NH4	16.2845
		361.279	19.99	C23H36O3	[M-H2O+H]	13.9986		TAG(58:5)	954.854	61.4552	C61H108O6	M+NH4	5.34076
		379.277	19.9067	C23H38O4	[M+H]	20.4744		TAG(60:3)	986.92	60.1365	C63H116O6	M+NH4	8.1579
		401.26	19.9725	C23H38O4	[M+Na]	17.4582		TAG(60:4)	984.893	59.0203	C63H114O6	M+NH4	2.6604
		417.239	20.002	C23H38O4	[M+K]	4.88543
	Persenin (21:3)	219.205	20.4782	C16H26	[M-C2H4O2-C5H8O2+H]	27.8553
		245.228	20.4522	C18H28	[M-C2H4O2-C3H6O2+H]	6.10921
		259.247	20.4224	C19H30	[M-C2H4O2-C2H4O2+H]	18.5135
		301.256	20.5338	C21H32O	[M-C2H4O2-H2O+H]	8.31551
		343.254	20.4432	C23H34O2	[M-2*H2O+H]	28.5001
		379.277	20.472	C23H38O4	[M+H]	20.4744
		396.3	20.4237	C23H38O4	[M+NH4]	29.6023
		401.255	20.5347	C23H38O4	[M+Na]	29.8747
		417.239	20.5443	C23H38O4	[M+K]	4.88543
	Persenin (21:2)	303.264	20.8164	C21H34O	[M-C2H4O2-H2O+H]	17.2815
		403.273	20.8239	C23H40O4	[M+Na]	23.3553
	Persenin (21:3)	277.244	21.5522	C19H32O	[M-C2-C2H4O2-H2O+H]	34.0339
		295.258	21.5471	C19H34O2	[M-C2-C2H4O2+H]	19.6479
		301.256	21.6039	C21H32O	[M-C2H4O2-H2O+H]	8.31551
		377.264	21.541	C21H38O4	[M-C2+Na]	7.65552
		393.233	21.5421	C21H38O4	[M-C2+K]	20.8599
		401.258	21.58	C23H38O4	[M+Na]	21.7153
		417.24	21.6651	C23H38O4	[M+K]	2.08777
	Persenin (21:2)	261.258	22.1543	C19H32	[M-C2H4O2-2*H2O+H]	0.414847
		279.265	22.1732	C19H34O	[M-C2H4O2-H2O+H]	14.6141
		339.281	22.2058	C21H38O3	[M-H2O+H]	24.9241
		379.277	22.0861	C21H40O4	[M+Na]	14.1318
	triacetoxy Pahuatin (19:1 + OH)	233.22	22.6969	C17H28	[M-3*C2H4O2+H]	28.1207
		293.252	22.6327	C19H32O2	[M-2*C2H4O2+H]	11.835
		353.261	22.6274	C21H36O4	[M-C2H4O2+H]	23.8981
		430.312	22.6274	C23H40O6	[M+NH4]	10.8344
		435.275	22.6248	C23H40O6	[M+Na]	5.23317
		451.235	22.6267	C23H40O6	[M+K]	24.0991
NMR-Confirmed Standard	Persin (21:2)	221.19	23.1232	C15H24O	[M-C2H4O2-C3H6O-C3H6+H]	0.293672
		233.185	23.1182	C16H24O	[M-C2H4O2-C3H6O-C2H6+H]	21.8721
		247.238	23.115	C18H30	[M-C2H4O2-C3H6O2+H]	18.1112
		263.24	23.1283	C18H30O	[M-C2H4O2-C3H6O+H]	7.75671
		285.259	23.0865	C21H32	[M-C2H4O2-2*H2O+H]	1.33177
		303.264	23.1569	C21H34O	[M-C2H4O2-H2O+H]	17.2815
		345.269	23.149	C23H36O2	[M-2*H2O+H]	28.5691
		363.282	23.1173	C23H38O3	[M-H2O+H]	22.6055
		381.306	23.1216	C23H40O4	[M+H]	15.2639
		398.328	23.1233	C23H40O4	[M+NH4]	2.96906
	Persenin (21:1)	287.271	23.7212	C21H34	[M-C2H4O2-2*H2O+H]	11.0877
		305.278	23.8551	C21H36O	[M-C2H4O2-H2O+H]	20.6483
		365.311	23.723	C23H40O3	[M-H2O+H]	16.1296
		405.296	23.7659	C23H42O4	[M+Na]	4.32625
	diacetoxy Persenin (21:4)	301.256	24.2114	C21H32O	[M-2*C2H4O2+H]	8.31551
		361.279	24.2202	C23H36O3	[M-C2H4O2+H]	13.9986
		438.312	24.199	C25H40O5	[M+NH4]	22.7049
		443.279	24.2199	C25H40O5	[M+Na]	4.13092
	Pahuatin (19:1)	277.245	25.1628	C19H32O	[M-C2H4O2-H2O+H]	30.7633
		377.264	25.1426	C21H38O4	[M+Na]	7.77744
	Persenin (21:2)	303.264	25.4397	C21H34O	[M-C2H4O2-H2O+H]	17.2815
		321.277	25.4617	C21H36O2	[M-C2H4O2+H]	8.63615
		381.306	25.4953	C23H40O4	[M+H]	15.2639
		403.273	25.5601	C23H40O4	[M+Na]	23.3553
		419.25	25.4436	C23H40O4	[M+K]	15.6218
	Persenin (21:2)	303.264	26.2009	C21H34O	[M-C2H4O2-H2O+H]	17.2815
		403.273	26.2062	C23H40O4	[M+Na]	23.3553
		419.25	26.2177	C23H40O4	[M+K]	15.6218
	Pahuatin (19:0)	279.265	27.2777	C19H34O	[M-C2H4O2-H2O+H]	14.6141
		297.28	27.3274	C19H36O2	[M-C2H4O2+H]	0.624294
		379.277	27.2004	C21H40O4	[M+Na]	14.1318
		395.253	27.3236	C21H40O4	[M+K]	7.92291
	Pahuatol (19:0)	263.277	28.1693	C19H34	[M-C2H4O2-2*H2O+H]	10.5051
		281.276	28.1941	C19H36O	[M-C2H4O2-H2O+H]	30.7584
		323.298	28.1944	C21H38O2	[M-2*H2O+H]	9.74728
		341.306	28.1462	C21H40O3	[M-H2O+H]	2.68927
		397.279	28.1648	C21H42O4	[M+K]	17.865
	Persenin (21:1)	305.278	29.796	C21H36O	[M-C2H4O2-H2O+H]	20.6483
		323.298	29.811	C21H38O2	[M-C2H4O2+H]	9.74728
		405.296	29.7994	C23H42O4	[M+Na]	4.32625
		421.266	29.8254	C23H42O4	[M+K]	14.7373
	Persenin (21:1)	323.298	34.3603	C21H38O2	[M-C2H4O2+H]	9.74728
		405.296	34.3285	C23H42O4	[M+Na]	4.32625
		421.266	34.4141	C23H42O4	[M+K]	14.7373
